# Supplementary material for: Winter Hive Debris Analysis Is Significant for Assessing the Health Status of Honeybee Colonies (Apis mellifera)
Source: Insects. 2024 May 13;15(5):350. doi: 10.3390/insects15050350 (PMC11121827; doi:10.3390/insects15050350)
Supplement: Supplementary file 1 [file insects-15-00350-s001.zip]

Archive with 1 entries (1 files):
- insects-2993670-supplementary.pdf
